# Supplementary material for: FITA-Containing 2,4-Dinitrophenyl Alkylthioether-Based Probe for Detection and Imaging of GSH
Source: Sensors (Basel). 2024 Dec 24;25(1):34. doi: 10.3390/s25010034 (PMC11723303; doi:10.3390/s25010034)
Supplement: Supplementary file 1 [file sensors-25-00034-s001.zip]

Archive with 1 entries (1 files):
- sensors-3363255-supplementary.pdf
